# Supplementary material for: RAC1 Alterations Induce Acquired Dabrafenib Resistance in Association with Anaplastic Transformation in a Papillary Thyroid Cancer Patient
Source: Cancers (Basel). 2021 Sep 30;13(19):4950. doi: 10.3390/cancers13194950 (PMC8507731; doi:10.3390/cancers13194950)
Supplement: Supplementary file 1 [file cancers-13-04950-s001.zip]

Archive with 1 entries (1 files):
- cancers-1367794-supplementary.pdf
